# Supplementary material for: Two new species of the ground beetle subgenus Sadonebria Ledoux & Roux, 2005 (Coleoptera, Carabidae, Nebria) from Japan and first description of larvae of the subgenus
Source: Zookeys. 2016 Apr 7;(578):97–113. doi: 10.3897/zookeys.578.7424 (PMC4829962; doi:10.3897/zookeys.578.7424)
Supplement: XML Treatment for Nebria (Sadonebria) quinquelobata [file zookeys.578.7424-treatment1.xml]

<!DOCTYPE tp:taxon-treatment
  PUBLIC "-//TaxonX//DTD Taxonomic Treatment Publishing DTD v0 20100105//EN" "tax-treatment-NSO.dtd">
<tp:taxon-treatment xmlns:tp="http://www.plazi.org/taxpub"><tp:treatment-meta><kwd-group><label>Taxon classification</label><kwd><named-content content-type="kingdom">Animalia</named-content></kwd><kwd><named-content content-type="order">Coleoptera</named-content></kwd><kwd><named-content content-type="family">Carabidae</named-content></kwd></kwd-group><mixed-citation publication-type="journal"><person-group><name><surname>Sasakawa</surname><given-names>Kôji</given-names></name></person-group><article-title>Two new species of the ground beetle subgenus <italic><tp:taxon-name><tp:taxon-name-part taxon-name-part-type="genus">Sadonebria</tp:taxon-name-part></tp:taxon-name></italic> Ledoux &amp; Roux, 2005 (<tp:taxon-name><tp:taxon-name-part taxon-name-part-type="order">Coleoptera</tp:taxon-name-part></tp:taxon-name>, <tp:taxon-name><tp:taxon-name-part taxon-name-part-type="family">Carabidae</tp:taxon-name-part></tp:taxon-name>, <italic><tp:taxon-name><tp:taxon-name-part taxon-name-part-type="genus">Nebria</tp:taxon-name-part></tp:taxon-name></italic>) from Japan and first description of larvae of the subgenus</article-title><source>Zookeys</source><day>7</day><month>4</month><year>2016</year><volume>2016</volume><issue>578</issue><fpage>97</fpage><lpage>113</lpage><pub-id pub-id-type="doi">10.3897/zookeys.578.7424</pub-id></mixed-citation></tp:treatment-meta><tp:nomenclature><tp:taxon-name>
              <tp:taxon-name-part taxon-name-part-type="genus">Nebria</tp:taxon-name-part>
                (<tp:taxon-name-part taxon-name-part-type="subgenus">Sadonebria</tp:taxon-name-part>)
                <tp:taxon-name-part taxon-name-part-type="species">quinquelobata</tp:taxon-name-part>
                <object-id xmlns:xlink="http://www.w3.org/1999/xlink" content-type="zoobank" xlink:type="simple">http://zoobank.org/AB3FF90A-C284-42D6-AFF9-1F228F14C999</object-id>
                </tp:taxon-name><tp:taxon-status xmlns:xlink="http://www.w3.org/1999/xlink" xlink:type="simple">sp. n.</tp:taxon-status><xref ref-type="fig" rid="F3">Figs 4</xref><xref ref-type="fig" rid="F4">, 8</xref><tp:nomenclature-citation-list><tp:nomenclature-citation><tp:taxon-name><tp:taxon-name-part taxon-name-part-type="genus">Nebria</tp:taxon-name-part> <tp:taxon-name-part taxon-name-part-type="species">saeviens</tp:taxon-name-part></tp:taxon-name><comment> (part): <xref ref-type="bibr" rid="B29">Uéno (1985)</xref>: 56, fig. 11.</comment></tp:nomenclature-citation><tp:nomenclature-citation><tp:taxon-name><tp:taxon-name-part taxon-name-part-type="genus">Nebria</tp:taxon-name-part> (<tp:taxon-name-part taxon-name-part-type="subgenus">Orientonebria</tp:taxon-name-part>) <tp:taxon-name-part taxon-name-part-type="species">saeviens</tp:taxon-name-part></tp:taxon-name><comment> (part): <xref ref-type="bibr" rid="B7">Farkač and Janata (2003)</xref>: 94.</comment></tp:nomenclature-citation><tp:nomenclature-citation><tp:taxon-name><tp:taxon-name-part taxon-name-part-type="genus">Nebria</tp:taxon-name-part> (<tp:taxon-name-part taxon-name-part-type="subgenus">Sadonebria</tp:taxon-name-part>) <tp:taxon-name-part taxon-name-part-type="species">saeviens</tp:taxon-name-part></tp:taxon-name><comment> (part): <xref ref-type="bibr" rid="B14">Ledoux and Roux (2005)</xref>: 824, fig. 621; <xref ref-type="bibr" rid="B30">Yoshitake et al. (2011)</xref>: 38.</comment></tp:nomenclature-citation></tp:nomenclature-citation-list></tp:nomenclature><tp:treatment-sec sec-type="type material"><title>Type materials.</title><p>
              <named-content xmlns:xlink="http://www.w3.org/1999/xlink" content-type="dwc:typeStatus" xlink:type="simple">Holotype</named-content>: ♂ (<named-content xmlns:xlink="http://www.w3.org/1999/xlink" content-type="dwc:institutional_code" xlink:type="simple">NIAES</named-content>), “<named-content xmlns:xlink="http://www.w3.org/1999/xlink" content-type="date" xlink:type="simple">X. 13, 1965</named-content> / Mt. Myoko / Niigata P. / K. BABA” [type locality: Mt. Myôkô, Myôkô-shi, Niigata Prefecture, Japan]. <named-content xmlns:xlink="http://www.w3.org/1999/xlink" content-type="dwc:typeStatus" xlink:type="simple">Paratypes</named-content>: <named-content xmlns:xlink="http://www.w3.org/1999/xlink" content-type="specimen-count" xlink:type="simple">2♂</named-content><named-content xmlns:xlink="http://www.w3.org/1999/xlink" content-type="specimen-count" xlink:type="simple">1♀</named-content> (<named-content xmlns:xlink="http://www.w3.org/1999/xlink" content-type="dwc:institutional_code" xlink:type="simple">NIAES</named-content>), “Sasagamine [in Japanese] / S-Echigo / <named-content xmlns:xlink="http://www.w3.org/1999/xlink" content-type="date" xlink:type="simple">28.VIII, 1966</named-content> / Col. K. Baba”.</p></tp:treatment-sec><tp:treatment-sec sec-type="Etymology"><title>Etymology.</title><p>The specific name derives from the Latin adjectives <italic>quinque</italic>- (five of) and <italic>lobatus</italic>, -<italic>a</italic>, -<italic>um</italic> (with lobes) and refers to the ventral view of the male endophallus (Fig. <xref ref-type="fig" rid="F4">8c</xref>).</p><fig id="F3" position="float" orientation="portrait"><label>Figures 4–7.</label><caption><p>Dorsal view of <tp:taxon-name><tp:taxon-name-part taxon-name-part-type="genus">Nebria</tp:taxon-name-part> (<tp:taxon-name-part taxon-name-part-type="subgenus">Sadonebria</tp:taxon-name-part>)</tp:taxon-name> spp. <bold>4</bold> <italic><tp:taxon-name><tp:taxon-name-part taxon-name-part-type="genus">Nebria</tp:taxon-name-part> <tp:taxon-name-part taxon-name-part-type="species">quinquelobata</tp:taxon-name-part></tp:taxon-name></italic> sp. n., holotype male <bold>5</bold> <italic><tp:taxon-name><tp:taxon-name-part taxon-name-part-type="genus">Nebria</tp:taxon-name-part> <tp:taxon-name-part taxon-name-part-type="species">saeviens</tp:taxon-name-part></tp:taxon-name></italic>, male from type locality <bold>6</bold> <italic><tp:taxon-name><tp:taxon-name-part taxon-name-part-type="genus">Nebria</tp:taxon-name-part> <tp:taxon-name-part taxon-name-part-type="species">yatsugatakensis</tp:taxon-name-part></tp:taxon-name></italic> sp. n., holotype male <bold>7</bold> <italic><tp:taxon-name><tp:taxon-name-part taxon-name-part-type="genus">Nebria</tp:taxon-name-part> <tp:taxon-name-part taxon-name-part-type="species">chichibuensis</tp:taxon-name-part></tp:taxon-name></italic>, holotype male.</p></caption><graphic xmlns:xlink="http://www.w3.org/1999/xlink" xlink:href="zookeys-578-097-g003.jpg" position="float" orientation="portrait" xlink:type="simple" id="oo_84309.jpg"/></fig><fig id="F4" position="float" orientation="portrait"><label>Figures 8–11.</label><caption><p>Left lateral view (<bold>a</bold>), left dorsolateral view (<bold>b</bold>), ventral view (<bold>c</bold>), and posterior view (<bold>d</bold>) of the endophallus of <tp:taxon-name><tp:taxon-name-part taxon-name-part-type="genus">Nebria</tp:taxon-name-part> (<tp:taxon-name-part taxon-name-part-type="subgenus">Sadonebria</tp:taxon-name-part>)</tp:taxon-name> spp. <bold>8</bold> <italic><tp:taxon-name><tp:taxon-name-part taxon-name-part-type="genus">Nebria</tp:taxon-name-part> <tp:taxon-name-part taxon-name-part-type="species">quinquelobata</tp:taxon-name-part></tp:taxon-name></italic> sp. n., holotype male <bold>9</bold> <italic><tp:taxon-name><tp:taxon-name-part taxon-name-part-type="genus">Nebria</tp:taxon-name-part> <tp:taxon-name-part taxon-name-part-type="species">saeviens</tp:taxon-name-part></tp:taxon-name></italic>, male from type locality <bold>10</bold> <italic><tp:taxon-name><tp:taxon-name-part taxon-name-part-type="genus">Nebria</tp:taxon-name-part> <tp:taxon-name-part taxon-name-part-type="species">yatsugatakensis</tp:taxon-name-part></tp:taxon-name></italic> sp. n., holotype male <bold>11</bold> <italic><tp:taxon-name><tp:taxon-name-part taxon-name-part-type="genus">Nebria</tp:taxon-name-part> <tp:taxon-name-part taxon-name-part-type="species">chichibuensis</tp:taxon-name-part></tp:taxon-name></italic>, holotype male. go, gonopore; da, dorsoapical lobe; db, dorsobasal lobe; va, ventroapical lobe, la, lateroapical lobe; lb, laterobasal lobe.</p></caption><graphic xmlns:xlink="http://www.w3.org/1999/xlink" xlink:href="zookeys-578-097-g004.jpg" position="float" orientation="portrait" xlink:type="simple" id="oo_84310.jpg"/></fig></tp:treatment-sec><tp:treatment-sec sec-type="Diagnosis"><title>Diagnosis.</title><p>Similar to <italic><tp:taxon-name><tp:taxon-name-part taxon-name-part-type="genus">Nebria</tp:taxon-name-part> <tp:taxon-name-part taxon-name-part-type="species">saeviens</tp:taxon-name-part></tp:taxon-name></italic> (Fig. <xref ref-type="fig" rid="F3">5</xref>) in having yellowish brown legs but distinguished by the shape of the endophallus (Figs <xref ref-type="fig" rid="F4">8</xref>, <xref ref-type="fig" rid="F4">9</xref>).</p></tp:treatment-sec><tp:treatment-sec sec-type="Description"><title>Description.</title><p>
              <italic>External structures</italic>: Body length (including mandibles): ♂, 11.7–12.3 mm (mean ± SD: 12.0 ± 0.30 mm, n = 3); ♀, 13.1 mm (n = 1). Head with a reddish-brown patch between the eyes; pronotum reddish brown on the central part and dark brown at the lateral margins; head and other pronotal parts and elytra black; legs yellowish to light brown.</p><p>
              <italic>Male genitalia</italic>: Laterobasal lobes and lateroapical lobes both largely swollen and widely rounded, with the former slightly smaller than the latter; the dorsoapical lobe similar in size to the laterobasal lobe and bifurcated in a T shape at the apex; dorsobasal lobe distinct but smaller than the other lobes.</p></tp:treatment-sec><ref-list><ref id="B29"><mixed-citation xmlns:xlink="http://www.w3.org/1999/xlink" xlink:type="simple">
          <person-group><name name-style="western"><surname>Uéno</surname><given-names>S</given-names></name></person-group> (<year>1985</year>) <article-title>Subfamily <tp:taxon-name><tp:taxon-name-part taxon-name-part-type="subfamily">Nebriinae</tp:taxon-name-part></tp:taxon-name>.</article-title> In: <person-group><name name-style="western"><surname>Uéno</surname><given-names>S</given-names></name><name name-style="western"><surname>Kurosawa</surname><given-names>Y</given-names></name><name name-style="western"><surname>Satô</surname><given-names>M</given-names></name></person-group> (<role>Eds</role>) <source>The <tp:taxon-name><tp:taxon-name-part taxon-name-part-type="order">Coleoptera</tp:taxon-name-part></tp:taxon-name> of Japan in color</source>. <volume>Vol. 2</volume>. <publisher-name>Hoikusha</publisher-name>, <publisher-loc>Osaka</publisher-loc>, <fpage>54</fpage>–<lpage>58</lpage>. [In Japanese]</mixed-citation></ref><ref id="B7"><mixed-citation xmlns:xlink="http://www.w3.org/1999/xlink" xlink:type="simple">
          <person-group><name name-style="western"><surname>Farkac</surname><given-names>J</given-names></name><name name-style="western"><surname>Janata</surname><given-names>M</given-names></name></person-group> (<year>2003</year>) <article-title>Tribe <tp:taxon-name><tp:taxon-name-part taxon-name-part-type="tribe">Nebriini</tp:taxon-name-part></tp:taxon-name> Laporte, 1834.</article-title> In: <person-group><name name-style="western"><surname>Löbl</surname><given-names>I</given-names></name><name name-style="western"><surname>Smetana</surname><given-names>A</given-names></name></person-group> (<role>Eds</role>) <issue-title>Catalogue of Palaearctic Coleoptera.</issue-title> <source>Vol. 1. <tp:taxon-name><tp:taxon-name-part taxon-name-part-type="suborder">Archostemata</tp:taxon-name-part></tp:taxon-name>–<tp:taxon-name><tp:taxon-name-part taxon-name-part-type="suborder">Myxophaga</tp:taxon-name-part></tp:taxon-name>–<tp:taxon-name><tp:taxon-name-part taxon-name-part-type="suborder">Adephaga</tp:taxon-name-part></tp:taxon-name>. Apollo Books, Stenstrup</source>, <fpage>79</fpage>–<lpage>96</lpage>.</mixed-citation></ref><ref id="B14"><mixed-citation xmlns:xlink="http://www.w3.org/1999/xlink" xlink:type="simple">
          <person-group><name name-style="western"><surname>Ledoux</surname><given-names>G</given-names></name><name name-style="western"><surname>Roux</surname><given-names>P</given-names></name></person-group> (<year>2005</year>) <source><tp:taxon-name><tp:taxon-name-part taxon-name-part-type="genus">Nebria</tp:taxon-name-part></tp:taxon-name> (<tp:taxon-name><tp:taxon-name-part taxon-name-part-type="order">Coleoptera</tp:taxon-name-part></tp:taxon-name>, <tp:taxon-name><tp:taxon-name-part taxon-name-part-type="family">Nebriidae</tp:taxon-name-part></tp:taxon-name>) Faune mondiale.</source> <publisher-name>Société Linnéenne de Lyon</publisher-name>, <publisher-loc>Bossuet, Lyon</publisher-loc>, <size units="page">976 pp</size>. <comment>[In French]</comment></mixed-citation></ref><ref id="B30"><mixed-citation xmlns:xlink="http://www.w3.org/1999/xlink" xlink:type="simple">
          <person-group><name name-style="western"><surname>Yoshitake</surname><given-names>H</given-names></name><name name-style="western"><surname>Kurihara</surname><given-names>T</given-names></name><name name-style="western"><surname>Yoshimatsu</surname><given-names>S</given-names></name><name name-style="western"><surname>Nakatani</surname><given-names>Y</given-names></name><name name-style="western"><surname>Yasuda</surname><given-names>K</given-names></name></person-group> (<year>2011</year>) <article-title>A list of carabid specimens (<tp:taxon-name><tp:taxon-name-part taxon-name-part-type="class">Insecta</tp:taxon-name-part></tp:taxon-name>: <tp:taxon-name><tp:taxon-name-part taxon-name-part-type="order">Coleoptera</tp:taxon-name-part></tp:taxon-name>) collected by the late Dr. Akinobu Habu preserved in the Insect Museum of the National Institute for Agro-Environmental Sciences.</article-title> <source>Bulletin of the National Institute of Agricultural Sciences, Series C</source> <volume>28</volume>: <fpage>1</fpage>–<lpage>327</lpage>. <comment>[In Japanese with English summary]</comment></mixed-citation></ref></ref-list></tp:taxon-treatment>
