# Supplementary material for: Two new species of the ground beetle subgenus Sadonebria Ledoux & Roux, 2005 (Coleoptera, Carabidae, Nebria) from Japan and first description of larvae of the subgenus
Source: Zookeys. 2016 Apr 7;(578):97–113. doi: 10.3897/zookeys.578.7424 (PMC4829962; doi:10.3897/zookeys.578.7424)
Supplement: XML Treatment for Nebria (Sadonebria) yatsugatakensis [file zookeys.578.7424-treatment2.xml]

<!DOCTYPE tp:taxon-treatment
  PUBLIC "-//TaxonX//DTD Taxonomic Treatment Publishing DTD v0 20100105//EN" "tax-treatment-NSO.dtd">
<tp:taxon-treatment xmlns:tp="http://www.plazi.org/taxpub"><tp:treatment-meta><kwd-group><label>Taxon classification</label><kwd><named-content content-type="kingdom">Animalia</named-content></kwd><kwd><named-content content-type="order">Coleoptera</named-content></kwd><kwd><named-content content-type="family">Carabidae</named-content></kwd></kwd-group><mixed-citation publication-type="journal"><person-group><name><surname>Sasakawa</surname><given-names>Kôji</given-names></name></person-group><article-title>Two new species of the ground beetle subgenus <italic><tp:taxon-name><tp:taxon-name-part taxon-name-part-type="genus">Sadonebria</tp:taxon-name-part></tp:taxon-name></italic> Ledoux &amp; Roux, 2005 (<tp:taxon-name><tp:taxon-name-part taxon-name-part-type="order">Coleoptera</tp:taxon-name-part></tp:taxon-name>, <tp:taxon-name><tp:taxon-name-part taxon-name-part-type="family">Carabidae</tp:taxon-name-part></tp:taxon-name>, <italic><tp:taxon-name><tp:taxon-name-part taxon-name-part-type="genus">Nebria</tp:taxon-name-part></tp:taxon-name></italic>) from Japan and first description of larvae of the subgenus</article-title><source>Zookeys</source><day>7</day><month>4</month><year>2016</year><volume>2016</volume><issue>578</issue><fpage>97</fpage><lpage>113</lpage><pub-id pub-id-type="doi">10.3897/zookeys.578.7424</pub-id></mixed-citation></tp:treatment-meta><tp:nomenclature><tp:taxon-name>
              <tp:taxon-name-part taxon-name-part-type="genus">Nebria</tp:taxon-name-part>
                (<tp:taxon-name-part taxon-name-part-type="subgenus">Sadonebria</tp:taxon-name-part>)
                <tp:taxon-name-part taxon-name-part-type="species">yatsugatakensis</tp:taxon-name-part>
                <object-id xmlns:xlink="http://www.w3.org/1999/xlink" content-type="zoobank" xlink:type="simple">http://zoobank.org/FB855039-F899-4CE9-8B07-8EB61FB2B249</object-id>
                </tp:taxon-name><tp:taxon-status xmlns:xlink="http://www.w3.org/1999/xlink" xlink:type="simple">sp. n.</tp:taxon-status><xref ref-type="fig" rid="F2">Figs 3</xref><xref ref-type="fig" rid="F3">, 7</xref><xref ref-type="fig" rid="F5">, 12–19</xref><xref ref-type="fig" rid="F6">, 20–21</xref><xref ref-type="fig" rid="F7">, 22–28</xref><xref ref-type="fig" rid="F8">, 29–30</xref><tp:nomenclature-citation-list><tp:nomenclature-citation><tp:taxon-name><tp:taxon-name-part taxon-name-part-type="genus">Nebria</tp:taxon-name-part> <tp:taxon-name-part taxon-name-part-type="species">sadona</tp:taxon-name-part></tp:taxon-name><comment> (part): <xref ref-type="bibr" rid="B29">Uéno (1985)</xref>: 56, fig. 10.</comment></tp:nomenclature-citation><tp:nomenclature-citation><tp:taxon-name><tp:taxon-name-part taxon-name-part-type="genus">Nebria</tp:taxon-name-part> (<tp:taxon-name-part taxon-name-part-type="subgenus">Orientonebria</tp:taxon-name-part>) <tp:taxon-name-part taxon-name-part-type="species">sadona</tp:taxon-name-part></tp:taxon-name><comment> (part): <xref ref-type="bibr" rid="B7">Farkač and Janata (2003)</xref>: 94.</comment></tp:nomenclature-citation><tp:nomenclature-citation><tp:taxon-name><tp:taxon-name-part taxon-name-part-type="genus">Nebria</tp:taxon-name-part> (<tp:taxon-name-part taxon-name-part-type="subgenus">Sadonebria</tp:taxon-name-part>) <tp:taxon-name-part taxon-name-part-type="species">sadona</tp:taxon-name-part></tp:taxon-name><comment> (part): <xref ref-type="bibr" rid="B14">Ledoux and Roux (2005)</xref>: 822, fig. 618; <xref ref-type="bibr" rid="B30">Yoshitake et al. (2011)</xref>: 37.</comment></tp:nomenclature-citation></tp:nomenclature-citation-list></tp:nomenclature><tp:treatment-sec sec-type="type material"><title>Type materials.</title><p>
              <named-content xmlns:xlink="http://www.w3.org/1999/xlink" content-type="dwc:typeStatus" xlink:type="simple">Holotype</named-content>: ♂ (<abbrev xmlns:xlink="http://www.w3.org/1999/xlink" content-type="institution" xlink:title="Laboratory of Forest Zoology, Graduate School of Agricultural and Life Sciences, University of Tokyo, Tokyo, Japan" xlink:type="simple">FZUT</abbrev>), Tamagawa, Minoto, Chino-shi [the Yatsugatake Mountains], Nagano Prefecture, Japan (<named-content xmlns:xlink="http://www.w3.org/1999/xlink" content-type="dwc:verbatimCoordinates" xlink:type="simple">35°58'52.6"N, 138°18'29.4"E</named-content>; ca. a.l.t. 1600 m), <named-content xmlns:xlink="http://www.w3.org/1999/xlink" content-type="date" xlink:type="simple">4-5.ix.2010</named-content>, K. Sasakawa leg. <named-content xmlns:xlink="http://www.w3.org/1999/xlink" content-type="dwc:typeStatus" xlink:type="simple">Paratypes</named-content> (KS): <named-content xmlns:xlink="http://www.w3.org/1999/xlink" content-type="specimen-count" xlink:type="simple">2♂</named-content><named-content xmlns:xlink="http://www.w3.org/1999/xlink" content-type="specimen-count" xlink:type="simple">6♀</named-content>, same locality (<named-content xmlns:xlink="http://www.w3.org/1999/xlink" content-type="specimen-count" xlink:type="simple">2♀</named-content>, <named-content xmlns:xlink="http://www.w3.org/1999/xlink" content-type="date" xlink:type="simple">15-16.ix.2009</named-content>, K. Sasakawa &amp; H. Ikeda leg.; <named-content xmlns:xlink="http://www.w3.org/1999/xlink" content-type="specimen-count" xlink:type="simple">2♂</named-content><named-content xmlns:xlink="http://www.w3.org/1999/xlink" content-type="specimen-count" xlink:type="simple">4♀</named-content>, <named-content xmlns:xlink="http://www.w3.org/1999/xlink" content-type="date" xlink:type="simple">4-5.ix.2010</named-content>, K. Sasakawa leg). Larval specimens (KS) are not designated as type materials.</p><!--PageBreak--><!--PageBreak--></tp:treatment-sec><tp:treatment-sec sec-type="Etymology"><title>Etymology.</title><p>The specific name is derived from the Yatsugatake Mountains, the type locality of the new species.</p></tp:treatment-sec><tp:treatment-sec sec-type="Diagnosis of adult"><title>Diagnosis of adult.</title><p>Similar to locally adjacent species, such as <italic><tp:taxon-name><tp:taxon-name-part taxon-name-part-type="genus">Nebria</tp:taxon-name-part> <tp:taxon-name-part taxon-name-part-type="species">chichibuensis</tp:taxon-name-part></tp:taxon-name></italic> Sasakawa, 2010 (Figs <xref ref-type="fig" rid="F3">7</xref>, <xref ref-type="fig" rid="F4">11</xref>; see also Fig. <xref ref-type="fig" rid="F1">1</xref>), but distinguished by the shape of the endophallus (for example, the dorsoapical lobe is clearly Y-shaped in <italic><tp:taxon-name><tp:taxon-name-part taxon-name-part-type="genus">Nebria</tp:taxon-name-part> <tp:taxon-name-part taxon-name-part-type="species">yatsugatakensis</tp:taxon-name-part></tp:taxon-name></italic> but not in <italic><tp:taxon-name><tp:taxon-name-part taxon-name-part-type="genus">Nebria</tp:taxon-name-part> <tp:taxon-name-part taxon-name-part-type="species">chichibuensis</tp:taxon-name-part></tp:taxon-name></italic>). Distinguished from <italic><tp:taxon-name><tp:taxon-name-part taxon-name-part-type="genus">Nebria</tp:taxon-name-part> <tp:taxon-name-part taxon-name-part-type="species">sadona</tp:taxon-name-part></tp:taxon-name></italic> by a pronotum line that reaches both the anterior and posterior margins, a feature that is absent in <italic><tp:taxon-name><tp:taxon-name-part taxon-name-part-type="genus">Nebria</tp:taxon-name-part> <tp:taxon-name-part taxon-name-part-type="species">sadona</tp:taxon-name-part></tp:taxon-name></italic> near the anterior and posterior margins (<xref ref-type="bibr" rid="B19">Sasakawa 2008</xref>).</p></tp:treatment-sec><tp:treatment-sec sec-type="Description of adult"><title>Description of adult.</title><p>
              <italic>External structures</italic>: Body length (including mandibles): ♂, 11.7–12.9 mm (mean ± SD: 12.2 ± 0.58 mm, n = 3); ♀, 12.8–13.9 mm (mean ± SD: 13.3 ± 0.41 mm, n = 6). Head without a reddish-brown patch between eyes; pronotum entirely black, but lateral margins dark brown in some specimens; legs dark brown, except for the femora, which are brownish black.</p><!--PageBreak--><p>
              <italic>Male genitalia</italic>: Laterobasal lobes markedly swollen; laterapical lobes superficial; dorsoapical lobe large, similar in size to the laterobasal lobe, with the apex bifurcated in a Y shape; dorsobasal lobe distinct but smaller than the laterobasal and dorsoapical lobes.</p></tp:treatment-sec><tp:treatment-sec sec-type="Diagnosis of larvae"><title>Diagnosis of larvae.</title><p>In older instars, distinguished from congeneric species by numerous setae on the entire surface of thoracic nota and abdominal tergites (see Discussion).</p></tp:treatment-sec><tp:treatment-sec sec-type="Description of larvae"><title>Description of larvae.</title><p>
              <italic>Characters present in all instars</italic>: head capsule dark-brown to brownish black, with lighter ventral side; mouthpart appendages and legs brown to light-brown; urogomphi light- to dark-brown; other scletites on thorax and abdomen gray to brownish-gray; membranous parts grayish white. Most primary setae and pores present, but at least the following ones absent: FR<sub>8</sub>, FR<sub>9</sub>, LA<sub>4</sub>, PR<sub>7</sub>, ME<sub>2</sub>, TE<sub>4</sub>, TE<sub>6</sub>, TE<sub>9</sub>, EM<sub>1</sub>, FR<sub>f</sub>, PA<sub>n</sub>, CO<sub>d</sub>, TE<sub>b</sub>, and PY<sub>e</sub>. Head capsule oval, widest at stemmata. Frontale U-shaped at base, with posterior end at the level of basal 1/3 of head capsule; nasale prominent, with three pairs of large projections; adnasale sloping posterolaterally. Parietale with six stemmata; cervical groove absent; coronal suture present. Antennae longer than <!--PageBreak-->mandible; antenomeres I and III subequal in length, longer than II and IV. Mandible slender and arcuate, with sharp apex; terebra without tooth-like processes; retinaculum as long as the width of the mandible at the level of MN<sub>1</sub> and curved inward, with sharp apex. Maxilla with stipe as long as palpomeres III and IV combined; palpomere II and III subequal in length, shorter than IV, and longer than I; membranous notch absent. Labium with cordate prementum and elongated ligula; palpomere I longer than ligula but shorter than palpomere II. Thoracic nota and abdominal tergites transverse; notal carina of meso- and metanotum and abdominal tergal carina distinct. All legs with two unequal claws, with the anterior claw longer than the posterior one. Urogomphi slender, longer than head capsule.</p><p>
              <italic>Characters restricted to first-instar larvae</italic>: head width 1.16–1.22 mm (mean ± SD: 1.20 ± 0.02 mm, n = 5). Urogomphi 1.59–1.72 mm (mean ± SD: 1.66 ± 0.05 mm, n = 5). Secondary setae present on maxilla (9–11 for gMX), pronotum (one on central part, and one on posterior part), and abdominal epipleurite (one on central part). <!--PageBreak-->Head capsule with longitudinal, keel-like egg-bursters. Antennomere II almost cylindrical, subequal in length to IV. Maxillary palpomere III less than half the length of IV. Pronotum with indistinct notal carina. Urogomphi fused to tergite IX.</p><p>
              <italic>Characters restricted to older instars</italic>: Head width 1.50–1.52 mm (mean ± SD: 1.51 ± 0.01 mm, n = 4) in second instar; 1.80–1.89 mm (mean ± SD: 1.85 ± 0.04 mm, <!--PageBreak-->n = 5) in third instar. Urogomphi 2.08–2.27 mm (mean ± SD: 2.19 ± 0.08 mm, n = 4) in second instar; 2.51–2.94 mm (mean ± SD: 2.77 ± 0.16 mm, n = 5) in third instar. Secondary setae present on antennomere I (two on inner side), maxilla (14–19 for gMX, and two near MX<sub>b</sub>), labium (one behind LA<sub>3</sub>), frontale (absent or less than two near FRe and/or about three around FR<sub>1–3</sub>), and epimeron (absent or less than two); parietale, thoracic nota, abdominal tergites, epusterna, epipleurites, pleurites, sterna, pygidium, urogomphi, legs except claws with numerous secondary setae on entire surface. Antennomere II longer than IV, with the distal end being distinctly wider than the proximal end. Maxillary palpomere III more than half the length of IV. Pronotum with notal carina distinct. Urogomphi not fused to tergite IX.</p></tp:treatment-sec><tp:treatment-sec sec-type="Remarks"><title>Remarks.</title><p>For larvae reared at 5°C, the number of days (mean ± SD) of the first and second instars were 25.50 ± 2.25 (n = 16) and 42.50 ± 1.87 (n = 6), respectively. For larvae reared at 10°C, the durations of first and second instars were 15.29 ± 0.61 (n = 14) and 22.13 ± 2.30 (n = 8).</p></tp:treatment-sec><tp:treatment-sec><!--Section generated to contain objects referenced in tp:taxon-treatment.--><fig id="F2" position="float" orientation="portrait"><label>Figures 2–3.</label><caption><p>Positions of landmarks (numbers with asterisks) and semi-landmarks (numbers without asterisks) on (<bold>2</bold>) a pronotum in the dorsal view and (<bold>3</bold>) an aedeagus in the right lateral view. Landmarks indicated in (<bold>2</bold>) are as follows: (1*) anterior end along the median line; (6*) apex of anterior angle; (15*) apex of posterior angle; (17*) proximal end of posterior angle; and (19*) posterior end along the median line. Landmarks indicated in (3) are as follows: (1*) apical end of membranous portion; (3*) aedeagal apex; (17*) basal end of ventral side of cylindrical part; (18*) apex of the prominence between landmarks 17 and 19; (19*) basal end of ventral side; (20*) basal end of dorsal side; and (31*) basal end of membranous portion. Semi-landmarks were plotted along the curvature at regular intervals between landmarks.</p></caption><graphic xmlns:xlink="http://www.w3.org/1999/xlink" xlink:href="zookeys-578-097-g002.jpg" position="float" orientation="portrait" xlink:type="simple" id="oo_84308.jpg"/></fig><fig id="F3" position="float" orientation="portrait"><label>Figures 4–7.</label><caption><p>Dorsal view of <tp:taxon-name><tp:taxon-name-part taxon-name-part-type="genus">Nebria</tp:taxon-name-part> (<tp:taxon-name-part taxon-name-part-type="subgenus">Sadonebria</tp:taxon-name-part>)</tp:taxon-name> spp. <bold>4</bold> <italic><tp:taxon-name><tp:taxon-name-part taxon-name-part-type="genus">Nebria</tp:taxon-name-part> <tp:taxon-name-part taxon-name-part-type="species">quinquelobata</tp:taxon-name-part></tp:taxon-name></italic> sp. n., holotype male <bold>5</bold> <italic><tp:taxon-name><tp:taxon-name-part taxon-name-part-type="genus">Nebria</tp:taxon-name-part> <tp:taxon-name-part taxon-name-part-type="species">saeviens</tp:taxon-name-part></tp:taxon-name></italic>, male from type locality <bold>6</bold> <italic><tp:taxon-name><tp:taxon-name-part taxon-name-part-type="genus">Nebria</tp:taxon-name-part> <tp:taxon-name-part taxon-name-part-type="species">yatsugatakensis</tp:taxon-name-part></tp:taxon-name></italic> sp. n., holotype male <bold>7</bold> <italic><tp:taxon-name><tp:taxon-name-part taxon-name-part-type="genus">Nebria</tp:taxon-name-part> <tp:taxon-name-part taxon-name-part-type="species">chichibuensis</tp:taxon-name-part></tp:taxon-name></italic>, holotype male.</p></caption><graphic xmlns:xlink="http://www.w3.org/1999/xlink" xlink:href="zookeys-578-097-g003.jpg" position="float" orientation="portrait" xlink:type="simple" id="oo_84309.jpg"/></fig><fig id="F5" position="float" orientation="portrait"><label>Figures 12–19.</label><caption><p>First-instar <italic><tp:taxon-name><tp:taxon-name-part taxon-name-part-type="genus">Nebria</tp:taxon-name-part> <tp:taxon-name-part taxon-name-part-type="species">yatsugatakensis</tp:taxon-name-part></tp:taxon-name></italic> sp. n. <bold>12</bold> Dorsal view <bold>13</bold> antenna (<bold>a</bold> dorsal view; <bold>b</bold> ventral view) <bold>14</bold> maxilla (<bold>a</bold> dorsal view <bold>b</bold> ventral view) <bold>15</bold> labium (<bold>a</bold> dorsal view <bold>b</bold> ventral view) <bold>16</bold> prothorax and mesonotum, dorsal view <bold>17</bold> <italic>Ditto</italic>, right lateral view <bold>18</bold> tergites, dorsal view <bold>19</bold> urogomphi, dorsal view. ME, mesonotum; PR, prothorax; TE, first abdominal tergite. The homology of characters marked with an asterisk (*) is uncertain.</p></caption><graphic xmlns:xlink="http://www.w3.org/1999/xlink" xlink:href="zookeys-578-097-g005.jpg" position="float" orientation="portrait" xlink:type="simple" id="oo_84311.jpg"/></fig><fig id="F6" position="float" orientation="portrait"><label>Figures 20–21.</label><caption><p>First-instar <italic><tp:taxon-name><tp:taxon-name-part taxon-name-part-type="genus">Nebria</tp:taxon-name-part> <tp:taxon-name-part taxon-name-part-type="species">yatsugatakensis</tp:taxon-name-part></tp:taxon-name></italic> sp. n. <bold>20</bold> Head capsule, dorsal view <bold>21</bold> right foreleg, anterior view. CO, coxa; FE, femur; FR, frontale; MN, mandible; PA, parietale; TA, tarsus; TI, tibia; TR, trochanter. For the foreleg, the homology of characters marked with an asterisk (*) is uncertain, and characters with a hyphen (–) are present on the posterior side.</p></caption><graphic xmlns:xlink="http://www.w3.org/1999/xlink" xlink:href="zookeys-578-097-g006.jpg" position="float" orientation="portrait" xlink:type="simple" id="oo_84312.jpg"/></fig><fig id="F7" position="float" orientation="portrait"><label>Figures 22–28.</label><caption><p>Third-instar <italic><tp:taxon-name><tp:taxon-name-part taxon-name-part-type="genus">Nebria</tp:taxon-name-part> <tp:taxon-name-part taxon-name-part-type="species">yatsugatakensis</tp:taxon-name-part></tp:taxon-name></italic> sp. n. <bold>22</bold> Dorsal view <bold>23</bold> antenna (<bold>a</bold> dorsal view <bold>b</bold> ventral view) <bold>24</bold> maxilla (<bold>a</bold> dorsal view <bold>b</bold> ventral view) <bold>25</bold> labium (<bold>a</bold> dorsal view <bold>b</bold> ventral view) <bold>26</bold> prothorax and mesonotum, right lateral view <bold>27</bold> tergite, dorsal view <bold>28</bold> urogomphi, dorsal view. ME, mesonotum; PR, prothorax; TE, first abdominal tergite. The homology of characters marked with an asterisk (*) is uncertain.</p></caption><graphic xmlns:xlink="http://www.w3.org/1999/xlink" xlink:href="zookeys-578-097-g007.jpg" position="float" orientation="portrait" xlink:type="simple" id="oo_84313.jpg"/></fig><fig id="F8" position="float" orientation="portrait"><label>Figures 29–30.</label><caption><p>Third-instar <italic><tp:taxon-name><tp:taxon-name-part taxon-name-part-type="genus">Nebria</tp:taxon-name-part> <tp:taxon-name-part taxon-name-part-type="species">yatsugatakensis</tp:taxon-name-part></tp:taxon-name></italic> sp. n<bold>. 29</bold> Head capsule, dorsal view <bold>30</bold> right foreleg, anterior view. CO, coxa; FE, femur; FR, frontale; MN, mandible; PA, parietale; TA, tarsus; TI, tibia; TR, trochanter. For the foreleg, the homology of characters marked with an asterisk (*) is uncertain, and characters with a hyphen (-) are present on the posterior side.</p></caption><graphic xmlns:xlink="http://www.w3.org/1999/xlink" xlink:href="zookeys-578-097-g008.jpg" position="float" orientation="portrait" xlink:type="simple" id="oo_84314.jpg"/></fig><fig id="F4" position="float" orientation="portrait"><label>Figures 8–11.</label><caption><p>Left lateral view (<bold>a</bold>), left dorsolateral view (<bold>b</bold>), ventral view (<bold>c</bold>), and posterior view (<bold>d</bold>) of the endophallus of <tp:taxon-name><tp:taxon-name-part taxon-name-part-type="genus">Nebria</tp:taxon-name-part> (<tp:taxon-name-part taxon-name-part-type="subgenus">Sadonebria</tp:taxon-name-part>)</tp:taxon-name> spp. <bold>8</bold> <italic><tp:taxon-name><tp:taxon-name-part taxon-name-part-type="genus">Nebria</tp:taxon-name-part> <tp:taxon-name-part taxon-name-part-type="species">quinquelobata</tp:taxon-name-part></tp:taxon-name></italic> sp. n., holotype male <bold>9</bold> <italic><tp:taxon-name><tp:taxon-name-part taxon-name-part-type="genus">Nebria</tp:taxon-name-part> <tp:taxon-name-part taxon-name-part-type="species">saeviens</tp:taxon-name-part></tp:taxon-name></italic>, male from type locality <bold>10</bold> <italic><tp:taxon-name><tp:taxon-name-part taxon-name-part-type="genus">Nebria</tp:taxon-name-part> <tp:taxon-name-part taxon-name-part-type="species">yatsugatakensis</tp:taxon-name-part></tp:taxon-name></italic> sp. n., holotype male <bold>11</bold> <italic><tp:taxon-name><tp:taxon-name-part taxon-name-part-type="genus">Nebria</tp:taxon-name-part> <tp:taxon-name-part taxon-name-part-type="species">chichibuensis</tp:taxon-name-part></tp:taxon-name></italic>, holotype male. go, gonopore; da, dorsoapical lobe; db, dorsobasal lobe; va, ventroapical lobe, la, lateroapical lobe; lb, laterobasal lobe.</p></caption><graphic xmlns:xlink="http://www.w3.org/1999/xlink" xlink:href="zookeys-578-097-g004.jpg" position="float" orientation="portrait" xlink:type="simple" id="oo_84310.jpg"/></fig><fig id="F1" position="float" orientation="portrait"><label>Figure 1.</label><caption><p>The distribution of <tp:taxon-name><tp:taxon-name-part taxon-name-part-type="genus">Nebria</tp:taxon-name-part> (<tp:taxon-name-part taxon-name-part-type="subgenus">Sadonebria</tp:taxon-name-part>)</tp:taxon-name> spp. in the Japanese Archipelago; <italic><tp:taxon-name><tp:taxon-name-part taxon-name-part-type="genus">Nebria</tp:taxon-name-part> <tp:taxon-name-part taxon-name-part-type="species">chinensis</tp:taxon-name-part></tp:taxon-name></italic> Bates, which is distantly related to the remaining species, and samples that are not identified by genital morphology are not included [modified from <xref ref-type="bibr" rid="B25">Sasakawa and Toki (2011)</xref>]. <bold>1</bold> <italic><tp:taxon-name><tp:taxon-name-part taxon-name-part-type="genus">Nebria</tp:taxon-name-part> <tp:taxon-name-part taxon-name-part-type="species">sadona</tp:taxon-name-part> <tp:taxon-name-part taxon-name-part-type="subspecies">sadona</tp:taxon-name-part></tp:taxon-name></italic> Bates <bold>2</bold> <italic><tp:taxon-name><tp:taxon-name-part taxon-name-part-type="genus">Nebria</tp:taxon-name-part> <tp:taxon-name-part taxon-name-part-type="species">saeviens</tp:taxon-name-part></tp:taxon-name></italic> Bates <bold>3</bold> <italic><tp:taxon-name><tp:taxon-name-part taxon-name-part-type="genus">Nebria</tp:taxon-name-part> <tp:taxon-name-part taxon-name-part-type="species">asahina</tp:taxon-name-part></tp:taxon-name></italic> Sasakawa <bold>4</bold> <italic><tp:taxon-name><tp:taxon-name-part taxon-name-part-type="genus">Nebria</tp:taxon-name-part> <tp:taxon-name-part taxon-name-part-type="species">nasuensis</tp:taxon-name-part></tp:taxon-name></italic> Sasakawa <bold>5</bold> <italic><tp:taxon-name><tp:taxon-name-part taxon-name-part-type="genus">Nebria</tp:taxon-name-part> <tp:taxon-name-part taxon-name-part-type="species">sadona</tp:taxon-name-part> <tp:taxon-name-part taxon-name-part-type="subspecies">leechi</tp:taxon-name-part></tp:taxon-name></italic> Bates <bold>6</bold> <italic><tp:taxon-name><tp:taxon-name-part taxon-name-part-type="genus">Nebria</tp:taxon-name-part> <tp:taxon-name-part taxon-name-part-type="species">quinquelobata</tp:taxon-name-part></tp:taxon-name></italic> sp. n. <bold>7</bold> <italic><tp:taxon-name><tp:taxon-name-part taxon-name-part-type="genus">Nebria</tp:taxon-name-part> <tp:taxon-name-part taxon-name-part-type="species">chichibuensis</tp:taxon-name-part></tp:taxon-name></italic> Sasakawa <bold>8</bold> <italic><tp:taxon-name><tp:taxon-name-part taxon-name-part-type="genus">Nebria</tp:taxon-name-part> <tp:taxon-name-part taxon-name-part-type="species">yatsugatakensis</tp:taxon-name-part></tp:taxon-name></italic> sp. n. <bold>9</bold> <italic><tp:taxon-name><tp:taxon-name-part taxon-name-part-type="genus">Nebria</tp:taxon-name-part> <tp:taxon-name-part taxon-name-part-type="species">kiso</tp:taxon-name-part></tp:taxon-name></italic> Sasakawa <bold>10</bold> <italic><tp:taxon-name><tp:taxon-name-part taxon-name-part-type="genus">Nebria</tp:taxon-name-part> <tp:taxon-name-part taxon-name-part-type="species">mikawa</tp:taxon-name-part></tp:taxon-name></italic> Sasakawa <bold>11</bold> <italic><tp:taxon-name><tp:taxon-name-part taxon-name-part-type="genus">Nebria</tp:taxon-name-part> <tp:taxon-name-part taxon-name-part-type="species">sadona</tp:taxon-name-part> <tp:taxon-name-part taxon-name-part-type="subspecies">ohdaiensis</tp:taxon-name-part></tp:taxon-name></italic> Nakane <bold>12</bold> <italic><tp:taxon-name><tp:taxon-name-part taxon-name-part-type="genus">Nebria</tp:taxon-name-part> <tp:taxon-name-part taxon-name-part-type="species">tenuicaulis</tp:taxon-name-part></tp:taxon-name></italic> Sasakawa &amp; Kubota <bold>13</bold> <italic><tp:taxon-name><tp:taxon-name-part taxon-name-part-type="genus">Nebria</tp:taxon-name-part> <tp:taxon-name-part taxon-name-part-type="species">jakuchisana</tp:taxon-name-part></tp:taxon-name></italic> Sasakawa <bold>14</bold> <italic><tp:taxon-name><tp:taxon-name-part taxon-name-part-type="genus">Nebria</tp:taxon-name-part> <tp:taxon-name-part taxon-name-part-type="species">shikokuensis</tp:taxon-name-part></tp:taxon-name></italic> Sasakawa; 15: <italic><tp:taxon-name><tp:taxon-name-part taxon-name-part-type="genus">Nebria</tp:taxon-name-part> <tp:taxon-name-part taxon-name-part-type="species">trifida</tp:taxon-name-part></tp:taxon-name></italic> Sasakawa.</p></caption><graphic xmlns:xlink="http://www.w3.org/1999/xlink" xlink:href="zookeys-578-097-g001.jpg" position="float" orientation="portrait" xlink:type="simple" id="oo_84307.jpg"/></fig></tp:treatment-sec><ref-list><ref id="B29"><mixed-citation xmlns:xlink="http://www.w3.org/1999/xlink" xlink:type="simple">
          <person-group><name name-style="western"><surname>Uéno</surname><given-names>S</given-names></name></person-group> (<year>1985</year>) <article-title>Subfamily <tp:taxon-name><tp:taxon-name-part taxon-name-part-type="subfamily">Nebriinae</tp:taxon-name-part></tp:taxon-name>.</article-title> In: <person-group><name name-style="western"><surname>Uéno</surname><given-names>S</given-names></name><name name-style="western"><surname>Kurosawa</surname><given-names>Y</given-names></name><name name-style="western"><surname>Satô</surname><given-names>M</given-names></name></person-group> (<role>Eds</role>) <source>The <tp:taxon-name><tp:taxon-name-part taxon-name-part-type="order">Coleoptera</tp:taxon-name-part></tp:taxon-name> of Japan in color</source>. <volume>Vol. 2</volume>. <publisher-name>Hoikusha</publisher-name>, <publisher-loc>Osaka</publisher-loc>, <fpage>54</fpage>–<lpage>58</lpage>. [In Japanese]</mixed-citation></ref><ref id="B7"><mixed-citation xmlns:xlink="http://www.w3.org/1999/xlink" xlink:type="simple">
          <person-group><name name-style="western"><surname>Farkac</surname><given-names>J</given-names></name><name name-style="western"><surname>Janata</surname><given-names>M</given-names></name></person-group> (<year>2003</year>) <article-title>Tribe <tp:taxon-name><tp:taxon-name-part taxon-name-part-type="tribe">Nebriini</tp:taxon-name-part></tp:taxon-name> Laporte, 1834.</article-title> In: <person-group><name name-style="western"><surname>Löbl</surname><given-names>I</given-names></name><name name-style="western"><surname>Smetana</surname><given-names>A</given-names></name></person-group> (<role>Eds</role>) <issue-title>Catalogue of Palaearctic Coleoptera.</issue-title> <source>Vol. 1. <tp:taxon-name><tp:taxon-name-part taxon-name-part-type="suborder">Archostemata</tp:taxon-name-part></tp:taxon-name>–<tp:taxon-name><tp:taxon-name-part taxon-name-part-type="suborder">Myxophaga</tp:taxon-name-part></tp:taxon-name>–<tp:taxon-name><tp:taxon-name-part taxon-name-part-type="suborder">Adephaga</tp:taxon-name-part></tp:taxon-name>. Apollo Books, Stenstrup</source>, <fpage>79</fpage>–<lpage>96</lpage>.</mixed-citation></ref><ref id="B14"><mixed-citation xmlns:xlink="http://www.w3.org/1999/xlink" xlink:type="simple">
          <person-group><name name-style="western"><surname>Ledoux</surname><given-names>G</given-names></name><name name-style="western"><surname>Roux</surname><given-names>P</given-names></name></person-group> (<year>2005</year>) <source><tp:taxon-name><tp:taxon-name-part taxon-name-part-type="genus">Nebria</tp:taxon-name-part></tp:taxon-name> (<tp:taxon-name><tp:taxon-name-part taxon-name-part-type="order">Coleoptera</tp:taxon-name-part></tp:taxon-name>, <tp:taxon-name><tp:taxon-name-part taxon-name-part-type="family">Nebriidae</tp:taxon-name-part></tp:taxon-name>) Faune mondiale.</source> <publisher-name>Société Linnéenne de Lyon</publisher-name>, <publisher-loc>Bossuet, Lyon</publisher-loc>, <size units="page">976 pp</size>. <comment>[In French]</comment></mixed-citation></ref><ref id="B30"><mixed-citation xmlns:xlink="http://www.w3.org/1999/xlink" xlink:type="simple">
          <person-group><name name-style="western"><surname>Yoshitake</surname><given-names>H</given-names></name><name name-style="western"><surname>Kurihara</surname><given-names>T</given-names></name><name name-style="western"><surname>Yoshimatsu</surname><given-names>S</given-names></name><name name-style="western"><surname>Nakatani</surname><given-names>Y</given-names></name><name name-style="western"><surname>Yasuda</surname><given-names>K</given-names></name></person-group> (<year>2011</year>) <article-title>A list of carabid specimens (<tp:taxon-name><tp:taxon-name-part taxon-name-part-type="class">Insecta</tp:taxon-name-part></tp:taxon-name>: <tp:taxon-name><tp:taxon-name-part taxon-name-part-type="order">Coleoptera</tp:taxon-name-part></tp:taxon-name>) collected by the late Dr. Akinobu Habu preserved in the Insect Museum of the National Institute for Agro-Environmental Sciences.</article-title> <source>Bulletin of the National Institute of Agricultural Sciences, Series C</source> <volume>28</volume>: <fpage>1</fpage>–<lpage>327</lpage>. <comment>[In Japanese with English summary]</comment></mixed-citation></ref><ref id="B25"><mixed-citation xmlns:xlink="http://www.w3.org/1999/xlink" xlink:type="simple">
          <person-group><name name-style="western"><surname>Sasakawa</surname><given-names>K</given-names></name><name name-style="western"><surname>Toki</surname><given-names>W</given-names></name></person-group> (<year>2011</year>) <article-title>Notes on the ground beetle subgenus <italic><tp:taxon-name><tp:taxon-name-part taxon-name-part-type="genus">Sadonebria</tp:taxon-name-part></tp:taxon-name></italic> Ledoux &amp; Roux, 2005 (<tp:taxon-name><tp:taxon-name-part taxon-name-part-type="order">Coleoptera</tp:taxon-name-part></tp:taxon-name>, <tp:taxon-name><tp:taxon-name-part taxon-name-part-type="family">Carabidae</tp:taxon-name-part></tp:taxon-name>, genus <italic><tp:taxon-name><tp:taxon-name-part taxon-name-part-type="genus">Nebria</tp:taxon-name-part></tp:taxon-name></italic>) of southwest Japan.</article-title> <source>Biogeography</source> <volume>13</volume>: <fpage>13</fpage>–<lpage>17</lpage>.</mixed-citation></ref><ref id="B19"><mixed-citation xmlns:xlink="http://www.w3.org/1999/xlink" xlink:type="simple">
          <person-group><name name-style="western"><surname>Sasakawa</surname><given-names>K</given-names></name></person-group> (<year>2008</year>) <article-title>Description of a new species of the subgenus <italic><tp:taxon-name><tp:taxon-name-part taxon-name-part-type="genus">Sadonebria</tp:taxon-name-part></tp:taxon-name></italic> Ledoux &amp; Roux, 2005 (<tp:taxon-name><tp:taxon-name-part taxon-name-part-type="order">Coleoptera</tp:taxon-name-part></tp:taxon-name>, <tp:taxon-name><tp:taxon-name-part taxon-name-part-type="family">Carabidae</tp:taxon-name-part></tp:taxon-name>, <italic><tp:taxon-name><tp:taxon-name-part taxon-name-part-type="genus">Nebria</tp:taxon-name-part></tp:taxon-name></italic>) from Kyushu, southwest Japan.</article-title> <source>Biogeography</source> <volume>10</volume>: <fpage>41</fpage>–<lpage>44</lpage>.</mixed-citation></ref></ref-list></tp:taxon-treatment>
